# Supplementary material for: Predictive Model for the Non-Invasive Diagnosis of Endometriosis Based on Clinical Parameters
Source: J Clin Med. 2023 Jun 23;12(13):4231. doi: 10.3390/jcm12134231 (PMC10342998; doi:10.3390/jcm12134231)
Supplement: Supplementary file 1 [file jcm-12-04231-s001.zip]

Archive with 1 entries (1 files):
- jcm-2419838-supplementary.pdf
